# Supplementary material for: Hook-and-Destroy Strategy for Efficient Activation of Persulfate by B-Doped Pyrochar for the Removal of Contaminants of Emerging Concern from Wastewater
Source: Toxics. 2025 Nov 29;13(12):1035. doi: 10.3390/toxics13121035 (PMC12737626; doi:10.3390/toxics13121035)
Supplement: Supplementary file 1 [file toxics-13-01035-s001.zip]

Archive with 1 entries (1 files):
- toxics-3974705-supplementary.pdf
